# Supplementary material for: Mono- and Bimetallic Nanoparticles Stabilized by an Aromatic Polymeric Network for a Suzuki Cross-Coupling Reaction
Source: Nanomaterials (Basel). 2021 Dec 29;12(1):94. doi: 10.3390/nano12010094 (PMC8746394; doi:10.3390/nano12010094)
Supplement: Supplementary file 1 [file nanomaterials-12-00094-s001.zip]

Archive with 1 entries (1 files):
- nanomaterials-1466646-supplementary.pdf
